# Supplementary material for: Identification of evolutionarily conserved virulence factor by selective pressure analysis of Streptococcus pneumoniae
Source: Commun Biol. 2019 Mar 8;2:96. doi: 10.1038/s42003-019-0340-7 (PMC6408437; doi:10.1038/s42003-019-0340-7)
Supplement: Supplementary file 4 — Supplementary Data 1 [file 42003_2019_340_MOESM4_ESM.xlsx]

## Sheet: Sheet1
Supplementary Data 1. Locus tag number of cbp genes in each pneumococcal strain.
	TIGR4	R6	D39	70585	JJA	P1031	Taiwan19F-14	Hungary19A-6	G54	CGSP14	ATCC 700669	AP200	670-6B	SPNA45	TCH8431/19A	INV200	OXC141	INV104	SPN034156	SPN034183	SPN994038	SPN994039	ST556	gamPNI0373	NT_110_58	A66	NCTC7465	A026
cbpA	SP_2190	spr1995	SPD_2017	SP70585_2316	SPJ_2217	SPP_2242	SPT_2208	SPH_2388	SPG_2135	SPCG_2158	SPN23F22240	SPAP_2234	SP670_2336	SPNA45_02044	HMPREF0837_10201	-	-	INV104_18920	SPN034156_10130	-	-	-	MYY_2112	HMPREF1038_02198	-	-	-	T308_10525
cbpC	(360865-361143)	-	-	SP70585_0451 (405393-405722)	SPJ_0367（354623-354952）	SPP_0418 (375155-375484)	SPT_0425	SPH_0487 (443329-443658)	SPG_0345 (340816-341145)	(376248-376577)	SPN23F03520 (344538-344867)	SPAP_0407	(411551-411808)	-	HMPREF0837_10678	SPNINV200_03420	SPNOXC03770	INV104_03270 (366826-367155)	SPN034156_14330	SPN034183_03830	SPN994038_03710	SPN994039_03720	MYY_02500	HMPREF1038_00431 (383697-384026)	SpnNT_00359	A66_00363（347063-347392）	ERS445053_00114	T308_01890
cbpD	SP_2201	spr2006	SPD_2028	SP70585_2328	SPJ_2227	SPP_2254	SPT_2219	SPH_2399	SPG_2147	SPCG_2168	SPN23F22340	SPAP_2244	SP670_2348	SPNA45_02054	HMPREF0837_10214	SPNINV200_20100	SPNOXC19430	INV104_19020	SPN034156_10230	SPN034183_19450	SPN994038_19350	SPN994039_19360	MYY_2124	HMPREF1038_02209	SpnNT_02272	A66_02002	ERS445053_00568	T308_10590
cbpE	SP_0930	spr0831	SPD_0821	SP70585_0969	SPJ_0870	SPP_0937	SPT_1269	SPH_1039	SPG_0856	SPCG_0905	SPN23F08530	SPAP_0962	SP670_1390	SPNA45_01231	HMPREF0837_11555	SPNINV200_08540	SPNOXC08350	INV104_07940	SPN034156_18810	SPN034183_08330	SPN994038_08220	SPN994039_08230	MYY_1270	HMPREF1038_00950	SpnNT_01378	A66_00846-00848	ERS445053_01801	T308_05945
cbpF	SP_0377	spr0337	SPD_0345	SP70585_0448	SPJ_0363	SPP_0415	SPT_0420	SPH_0484	SPG_0343	-	-	SPAP_0402	SP670_0445	SPNA45_01670 (1701163-1700261)	HMPREF0837_10674	SPNINV200_03380	SPNOXC03730	INV104_03240	SPN034156_14290	SPN034183_03790	SPN994038_03670	SPN994039_03680	MYY_0454	HMPREF1038_00428	SpnNT_00354	A66_00359	ERS445053_00118	T308_01870
cbpG	SP_0390	spr0350 (350513-351372)	SPD_0356 (358042-358901)	SP70585_0462	SPJ_0378	SPP_0430	SPT_0436	SPH_0499	SPG_0356	SPCG_0387	SPN23F03640	SPAP_0417	SP670_0461	SPNA45_01660	HMPREF0837_10690	SPNINV200_03540	SPNOXC03870	INV104_03370	SPN034156_14420	SPN034183_03920 (383887-384516)	SPN994038_03800 (373464-374093)	SPN994039_03810 (373464-374093)	MYY_0470	HMPREF1038_00443	SpnNT_00368	A66_00374	ERS445053_00104-00105	T308_01940
cbpI	SP_0069	-	-	-	-	-	-	-	SPG_0072	-	-	SPAP_0116	-	-	-	-	-	-	-	-	-	-	-	-	SpnNT_00093	-	-	-
cbpJ	SP_0378	-	-	-	SPJ_0364	-	SPT_0421	-	-	SPCG_0373	SPN23F03490	-	SP670_0446	SPNA45_01670 (1700243-1699248)	HMPREF0837_10675	SPNINV200_03390	SPNOXC03740	-	SPN034156_14300	SPN034183_03800	SPN994038_03680	SPN994039_03690	MYY_0455	-	SpnNT_00355	A66_00360	-	T308_01875
cbpK	SP_0391	spr0351	SPD_0357	SP70585_0464	SPJ_0379	-	-	SPH_0501	SPG_0357-0358	SPCG_0388-0389	SPN23F03650	-	SP670_0462	SPNA45_01659	-	SPNINV200_03550	-	INV104_03380	-	-	-	-	-	-	-	A66_00376	-	-
cbpL	SP_0667	spr0583	SPD_0579	SP70585_0726	SPJ_0618	SPP_0688	SPT_0691	SPH_0762	SPG_0608	SPCG_0623	SPN23F06030	SPAP_0656	SP670_0726	SPNA45_01008	HMPREF0837_10959	SPNINV200_05890	SPNOXC06120	INV104_05580	SPN034156_16610	SPN034183_06130	SPN994038_06020	SPN994039_06030	MYY_0712	HMPREF1038_00693	SpnNT_00659	A66_00605	ERS445053_02041-02042	T308_03150
cbpM	SP_1417	spr1274	SPD_1248	SP70585_1456	SPJ_1316	SPP_1436	SPT_0856	SPH_1548	SPG_1358	SPCG_1405	SPN23F13820	SPAP_1448	SP670_0880	SPNA45_00788	HMPREF0837_11129	SPNINV200_12620	SPNOXC12490	INV104_12100	SPN034156_03360	SPN034183_12470	SPN994038_12360 (1258836-1257709)	SPN994039_12370	MYY_0872	HMPREF1038_01404	SpnNT_00846	A66_01258	ERS445053_01356	T308_03935
lytA	SP_1937	spr1754	SPD_1737	SP70585_2016	SPJ_1932	SPP_1966	SPT_1895	SPH_2087	SPG_1847	SPCG_1911	SPN23F19600	SPAP_1957	SP670_2024	SPNA45_00060	HMPREF0837_12181	SPNINV200_17580	SPNOXC17060	INV104_16700	SPN034156_07870	SPN034183_17100	SPN994038_16990	SPN994039_17000	MYY_1846	HMPREF1038_01928	SpnNT_01991	A66_01741	ERS445053_00839	T308_08980
lytB	SP_0965	spr0867	SPD_0853	SP70585_1005	SPJ_0906	SPP_0971	SPT_1238	SPH_1067	SPG_0889	SPCG_0941	SPN23F08900	SPAP_0997	SP670_1354	SPNA45_01263	HMPREF0837_11523	SPNINV200_08860	SPNOXC08670	INV104_08260	SPN034156_19090	SPN034183_08650	SPN994038_08540	SPN994039_08550	MYY_1239	HMPREF1038_00985	SpnNT_01304	A66_00883	ERS445053_01767	T308_05795
lytC	SP_1573	spr1431	SPD_1403	SP70585_1614	SPJ_1479	SPP_1596	SPT_1513	SPH_1687	SPG_1499	SPCG_1559	SPN23F15900	SPAP_1594	SP670_1658	SPNA45_00649	HMPREF0837_11809	SPNINV200_14100	SPNOXC13820	INV104_13450	SPN034156_04700	SPN034183_13810	SPN994038_13700	SPN994039_13710	MYY_1506	HMPREF1038_01558	SpnNT_01649	A66_01408-01409	ERS445053_01211	T308_07170
pcpA	SP_2136	spr1945	SPD_1965	SP70585_2262	SPJ_2161	-	SPT_2148	SPH_2328	SPG_2074	SPCG_2105	SPN23F21690	SPAP_2186	SP670_2281	SPNA45_00072	HMPREF0837_10138	SPNINV200_19490	-	INV104_18450	-	-	-	-	MYY_2056	-	-	A66_02052	-	T308_10240
pspA	SP_0117	spr0121	SPD_0126	SP70585_0197	SPJ_0148	SPP_0185	SPT_0163	SPH_0232	SPG_0121	SPCG_0120	SPN23F01290	SPAP_0173	SP670_0200	SPNA45_01912	HMPREF0837_10423	SPNINV200_01170	SPNOXC01620	INV104_00930	SPN034156_12190	SPN034183_01680	SPN994038_01560	SPN994039_01560	MYY_0199	HMPREF1038_00189	SpnNT_00143	A66_00134	ERS445053_00357	T308_00570
Numbers in parentheses indicate regions in each whole genome sequence.
