# Supplementary material for: Identification of evolutionarily conserved virulence factor by selective pressure analysis of Streptococcus pneumoniae
Source: Commun Biol. 2019 Mar 8;2:96. doi: 10.1038/s42003-019-0340-7 (PMC6408437; doi:10.1038/s42003-019-0340-7)
Supplement: Supplementary file 5 — Supplementary Data 2 [file 42003_2019_340_MOESM5_ESM.xlsx]

## Sheet: Fig. 5B
Time after infection (h)	WT	ΔcbpL	ΔcbpJ
63.25	1
101.25	1
101.25	1
148.75	1
197.5	1
233.25	1
336	1
336	1
336	0
101.25		1
125.5		1
173.25		1
233.25		1
336		0
336		0
336		0
336		0
222.25			1
245			1
336			0
336			0
336			0
336			0
336			0
336			0
"1" means that the event (death) occured at the time, while "0" means survival.

## Sheet: Fig. 5C
	WT (n=7)	ΔcbpL (n=6)	ΔcbpJ (n=7)
CFU/Lung	5800	4700	310
	306	570000	72
	2920000	14600	2230
	15200	1230	86
	5700	1250	57
	127000	390000	510
	6300000		112

## Sheet: Fig. 5D
	WT	ΔcbpJ	Ratio (ΔcbpJ/WT)
CFU/Lung	570000000	34000000	0.0596491
	4072000	448000	0.11002
	448000	296000	0.660714
	168000	88000	0.52381
	512000	180000	0.351562
	30800000	24800000	0.805195
	364000	248000	0.681319
	1800000	920000	0.511111

## Sheet: Fig. 5E
	WT	ΔcbpL	ΔcbpJ
% of original inoculum	5.80645	6.70213	7.78378
	5.80645	7.97872	6.48649
	9.95392	7.02128	7.13514
	6.91244	8.93617	10.3784
	9.40092	8.93617	6.48649
	9.67742	9.89362	11.3514

## Sheet: Fig. 6B
1 h after incubation
	WT	ΔcbpL	ΔcbpJ
% of original inoculum	117.301	80.4878	74.1036
	114.187	100.976	78.8845
	105.882	86.3415	82.4701
	105.882	89.2683	74.1036
	112.111	99.5122	80.0797
	110.035	84.8781	89.6414
2 h after incubation
	WT	ΔcbpL	ΔcbpJ
% of original inoculum	203.46	102.439	94.4223
	213.841	111.219	83.6653
	230.45	115.61	93.2271
	232.526	128.78	90.8367
	226.298	118.537	90.8367
	219.031	114.146	92.0319
3 h after incubation
	WT	ΔcbpL	ΔcbpJ
% of original inoculum	871.972	848.78	298.805
	934.256	834.146	310.757
	1100.35	790.244	358.566
	1058.82	731.707	239.044
	1121.11	936.585	382.47
	1162.63	731.707	298.805

## Sheet: Fig. 6C
Time after infection (h)	WT	ΔcbpL	ΔcbpJ
40	1
52	1
64	1
64	1
88	1
112	1
220	1
336	0
40		1
52		1
64		1
76		1
112		1
112		1
136		1
220		1
40			1
52			1
100			1
136			1
148			1
148			1
196			1
220			1
"1" means that the event (death) occured at the time, while "0" means survival.

## Sheet: Fig. 6D
1 h after incubation
	WT	ΔcbpL	ΔcbpJ
% of original inoculum	260	228.571	195.918
	235	178.571	208.163
	240	228.571	214.286
	290	285.714	214.286
	235	235.714	214.286
	250	171.429	208.163
2 h after incubation
	WT	ΔcbpL	ΔcbpJ
% of original inoculum	850	1357.14	918.367
	900	857.143	857.143
	1150	928.571	795.918
	1200	928.571	979.592
	1150	1357.14	979.592
	1400	1214.29	979.592
3 h after incubation
	WT	ΔcbpL	ΔcbpJ
% of original inoculum	3900	3714.29	2755.1
	3950	2714.29	2693.88
	3300	2571.43	3734.69
	3350	3857.14	2816.33
	2850	2857.14	2816.33
	3350	3142.86	2877.55

## Sheet: Fig. 6E
cbpL
Plasma	0	0.1	0.5
Fold change	0.971478		0.550166
	0.917388	0.469367	0.785828
	1.11113	0.476595	0.764749
	1.40133	0.378103	0.25296
	0.819027	0.387251	0.262075
	0.779644	0.36516	0.246374
	1.17571	0.270292	0.175136
	0.739791	0.372775	0.193705
	1.0845	0.474681	0.142454
	Blank means an omitted well. The well was shown as an outlier by the STEPOne program.
cbpJ
Plasma	0	0.1	0.5
Fold change	0.915706	0.401528	0.428441
	0.987177	0.426727	0.446123
	1.09712	0.420602	0.402315
	0.917058	0.541518	0.356771
	1.19464	0.418946	0.495332
	0.888297	0.511117	0.708612
	1.08289	1.11485	0.000121093
	0.980174	0.350094	0.0818012
	0.936931	0.158188	0.0796647
